# Supplementary material for: GPX3 rs8177412 Polymorphism Modifies Risk of Upper Urothelial Tumors in Patients with Balkan Endemic Nephropathy
Source: Medicina (Kaunas). 2023 Aug 4;59(8):1421. doi: 10.3390/medicina59081421 (PMC10456338; doi:10.3390/medicina59081421)
Supplement: Supplementary file 1 [file medicina-59-01421-s001.zip]

Archive with 1 entries (1 files):
- medicina-2524832-supplementary.pdf
